# Supplementary material for: Effect of Physical Exercise and Genetic Background on Glucose Homeostasis and Liver/Muscle Proteomes in Mice
Source: Metabolites. 2022 Jan 25;12(2):117. doi: 10.3390/metabo12020117 (PMC8878675; doi:10.3390/metabo12020117)
Supplement: Supplementary file 1 [file metabolites-12-00117-s001.zip]

Archive with 1 entries (1 files):
- metabolites-1575892-supplementary.pdf
